# Supplementary material for: Biochemical Oxygen Demand Prediction Based on Three-Dimensional Fluorescence Spectroscopy and Machine Learning
Source: Sensors (Basel). 2025 Jan 24;25(3):711. doi: 10.3390/s25030711 (PMC11821206; doi:10.3390/s25030711)
Supplement: Supplementary file 1 [file sensors-25-00711-s001.zip]

Archive with 1 entries (1 files):
- sensors-3387508-supplementary.pdf
